# Supplementary material for: Hydrostaticity-Sensitive Structural Phase Transition and High-Pressure Phase Diagram in Fluorite: Evidence of Raman Spectroscopy and Electrical Conductivity
Source: Molecules. 2026 Jun 13;31(12):2078. doi: 10.3390/molecules31122078 (PMC13305933; doi:10.3390/molecules31122078)
Supplement: Supplementary file 1 [file molecules-31-02078-s001.zip]

Archive with 1 entries (1 files):
- molecules-4352874-supplementary.pdf
